# Supplementary material for: Toxoplasma gondii virulence in mice is determined by the pseudokinase ROP5B and countered by an IRG-GBP protein interplay
Source: Front Immunol. 2025 Jul 9;16:1593785. doi: 10.3389/fimmu.2025.1593785 (PMC12283572; doi:10.3389/fimmu.2025.1593785)
Supplement: Supplementary Table 1 — Primers, plasmids, antibodies and reagents used in this study. [file Table1.xlsx]

## Sheet: Primers
S.no	Name	Sequence	Exp
1	ROP5cUPRTfw-pRON5gibson	cctttgagtcttcagaggcgccttagccAaaATGGCGACGAAGCTCGCTAGACTA	Generation of pUPRT-RON5-rop5C-myc
2	ROP5aUPRTfw-pRON5gibson	cctttgagtcttcagaggcgccttagccAaaATGGCGACGAAGCTCGCTAG	Generation of pUPRT-RON5-rop5A-myc
3	ROP5bUPRTfw-pRON5gibson	cctttgagtcttcagaggcgccttagccAaaATGGCGACGAAGCTTGCTAGACTAG	Generation of pUPRT-RON5-rop5B-myc
4	ROP5UPRTbw-pRON5gibson	ctcttctgagatgagtttttgttcgatatcAGCGACTGAGGGCGCAGC	Generation of pUPRT-RON5-rop5A/B/C-myc
5	uprtbackbonebw	GGACACAGGGGTCTCTGGCACCC	Sequencing pUPRT-RON5 plasmid
6	uprtbackbone fw	cagaagacttttcctttgagtct	Sequencing pUPRT-RON5 plasmid
7	Primer 1	CCCCCCGGATCCGCACGAAATCATCTTCGCA	Diagnostic PCR of complemented strains
8	Primer 2	CCCCCCCTTTTTCCAGTCCGCGATTCCGT	Diagnostic PCR
9	Primer 3	CCCCCCGGATCCTCAAGCGACTGAGGGCGCAG	Diagnostic PCR
10	PCAmGBP6 fw NheI	CCCCCCGCTAGCatgacccaaccacaaatggctcc	PCA
11	PCAmGBP6 bw NotI	CCCCCCGCGGCCGCtcataaatgctttagataacggacaaggtaat	PCA
12	GBP5 AD/BD fw NdeI	CCCCCCcatatggccccagagattcacatg	Y2H
13	GBP5 AD/BD bw XhoI	CCCCCCCTCGAGttagcttataacacagtcatga	Y2H
14	Y2H GBP6 AD/BD fw NdeI	CCCCCCcatatgacccaaccacaaatggc	Y2H
15	Y2H GBP6 AD/BD bw XhoI	CCCCCCCTCGAGtcataaatgctttagataacgg	Y2H
16	ROP5Bch_fw_gib_PCA	ggcggcggatccatgcgaagagcccctaggATGGCGACGAAGCTTGCTAGA	PCA
17	ROP5Bch_bw_gib_NPCA	cgcgggccctctagactcgagcggccgcTCAAGCGACTGAGGGCGC	PCA
18	ROP5Bch_bw_gib_CPCA	ccgctcgagcatgcagggcccgcggttcTCAAGCGACTGAGGGCGC	PCA
19	mCery+mGBP6 fw HpaI	CcCCCCGTTAACGCCGCCACCatggtgagcaagggcgagg	mCherry GBP6 lentivirus
20	mCery+mBGp6 bw AvrII	ccccccCCTAGGtcataaatgctttagataacgga	mCherry GBP6 lentivirus
21	GBP5_fw_gibson-PCA	ggcggcggatccatgcgaagagcccctaggATGGCCCCAGAGATTCACATG	PCA
22	GBP5-bw_gibson-NPCA	cgcgggccctctagactcgagcggccgcTTAGCTTATAACACAGTCATGA	PCA
23	GBP5-bw_gibson-CPCA	ccgctcgagcatgcagggcccgcggttcTTAGCTTATAACACAGTCATGA	PCA
24	qPCR_ROP5A_BW	GTTAGTATGTGACGCGCTAAAATACCTTCTC	qPCR
25	qPCR_ROP5B_BW	GTTAGTATGTGAAGCGCTAAAATACCTTCGT	qPCR
26	qPCR_ROP5C_BW	GTTAGTATGTGAAGCGCTAAAAAATCTTCTG	qPCR
27	qPCR_ROP5s_FW	TCTCAGCCCCCTTTCGCTCAG	qPCR
28	qPCR_ROP5B3_BW	TAAGTATGGAAGTCGTTAACCATCCGTGCTG	qPCR
29	TgAct1 Bw	ACGGAGTACTTACGCTCAGG	qPCR
30	TgAct1 Fw	GAAATGAAGGCGGCTGAGGA	qPCR

## Sheet: Plasmids
	NAME		Source	Experiment
	pUPRT-RON5-rop5A-myc		This study	Complementation of RHΔrop5
	pUPRT-RON5-rop5B-myc		This study	Complementation of RHΔrop5
	pUPRT-RON5-rop5C-myc		This study	Complementation of RHΔrop5
	pUC19-ROP5B_RH-chimera		This study	Template for generation of BlaC & BlaN ROP5B_RH-chimera plasmids
	pGAD-T7-Irgb10		[3]	Y2H
	pGBD-T7-GBP6		This study	Y2H
	pGAD-T7-GBP5		This study	Y2H
	pGBD-T7-Irga6		[1]	Y2H
	pGBD-T7-Irgb10		[3]	Y2H
	pGBD-T7-Irgb6		[3]	Y2H
	BlaC-GBP6		This study	PCA
	BlaC-GBP5		This study	PCA
	BlaC-ROP5B_RH-Chimera		This study	PCA
	BlaN-ROP5B_RH-Chimera		This Study	PCA
	BlaC-ROP5B_RH		[1]	PCA
	BlaN-ROP5B_RH		[1]	PCA
	BlaN-Irgb2b1_CIM		[1]	PCA
	BlaC-Irgb2b1_CIM		[1]	PCA
	BlaC-ROP5B3_VAND		[1]	PCA
	BlaN-ROP5B3_VAND		[1]	PCA
	BlaC		[2]	PCA
	BlaN		[2]	PCA
	BlaN-Irgb10		[3]	PCA
	BlaN-Irgb6		[3]	PCA
	EF1a-IRES-mCherry-mGBP6		This study	Lentiviral transduction of MEFs for expression of GBP6
1	Murillo-León, M., Müller, U.B., Zimmermann, I. et al. Molecular mechanism for the control of virulent Toxoplasma gondii infections in wild-derived mice. Nat Commun 10, 1233 (2019). https://doi.org/10.1038/s41467-019-09200-2
2	Schnee M, Ruzsics Z, Bubeck A, Koszinowski UH (2006) Common and specific properties of herpesvirus UL34/UL31 protein family members revealed by protein complementation assay. Journal of virology 80 (23):11658–11666
3	Singh S, Murillo-León M, Endres NS, Arenas Soto AF, Gómez-Marín JE, Melbert F, Kanneganti TD, Yamamoto M, Campos C, Howard JC, Taylor GA, Steinfeldt T. ROP39 is an Irgb10-specific parasite effector that modulates acute Toxoplasma gondii virulence. PLoS Pathog. 2023 Jan 5;19(1):e1011003. doi: 10.1371/journal.ppat.1011003. PMID: 36603017; PMCID: PMC9848475.

## Sheet: Antibodies
Rabbit polyclonal anti-ROP39 antiserum (11696.20)					[1]
Mouse anti ROP5 monoclonal antibody (10E7)					[2]
Rat anti GRA7 monoclonal antibody (2.4.21)					[3]
Rabbit anti- ROP18					[4]
Mouse monoclonal anti Irga6 antibody (10E7)					[5]
Rabbit anti Irgb10 antiserum (940/6)					[6]
Mouse anti Irgb6 monoclonal antibody (B34)					[7]
Rabbit anti Irgd antiserum (2078)					[8]
Alexa Flour 555 donkey anti-mouse					Thermo Fisher Scientific
Alexa Flour 555 donkey anti-rabbit					Thermo Fisher Scientific
Alexa Flour 488 donkey anti-rat					Thermo Fisher Scientific
Peroxidase goat anti-rabbit					Jackson ImmunoResearch
Peroxidase goat anti-mouse					Jackson ImmunoResearch
Peroxidase goat anti-rat					Jackson ImmunoResearch
Mouse anti-c-Myc					Cell Signaling
rabbit anti-mouse GBP5					Eurogentec
Mouse anti-HSP90					Santa Cruz
1	Singh S, Murillo-León M, Endres NS, Arenas Soto AF, Gómez-Marín JE, Melbert F, Kanneganti TD, Yamamoto M, Campos C, Howard JC, Taylor GA, Steinfeldt T. ROP39 is an Irgb10-specific parasite effector that modulates acute Toxoplasma gondii virulence. PLoS Pathog. 2023 Jan 5;19(1):e1011003. doi: 10.1371/journal.ppat.1011003. PMID: 36603017; PMCID: PMC9848475.
2	Leriche MA, Dubremetz JF (1991) Characterization of the protein contents of rhoptries and dense granules of Toxoplasma gondii tachyzoites by subcellular fractionation and monoclonal antibodies. Molecular and biochemical parasitology 45 (2): 249–259. Available: https://pubmed.ncbi.nlm.nih.gov/2038358
3	Carlow DA, Teh SJ, Teh HS (1998) Specific antiviral activity demonstrated by TGTP, a member of a new family of interferon-induced GTPases. Journal of immunology (Baltimore, Md. : 1950) 161 (5): 2348–2355.
4	El Hajj H, Lebrun M, Arold ST, Vial H, Labesse G, Dubremetz JF. ROP18 is a rhoptry kinase controlling the intracellular proliferation of Toxoplasma gondii. PLoS Pathog. 2007 Feb;3(2):e14. doi: 10.1371/journal.ppat.0030014. PMID: 17305424; PMCID: PMC1797617.
5	Papic N, Hunn JP, Pawlowski N, Zerrahn J, Howard JC (2008) Inactive and active states of the interferon-inducible resistance GTPase, Irga6, in vivo. The Journal of biological chemistry 283 (46): 32143–32151.
6	Hermanns T, Müller UB, Könen-Waisman S, Howard JC, Steinfeldt T (2016) The Toxoplasma gondii rhoptryprotein ROP18 is an Irga6-specific kinase and regulated by the dense granule protein GRA7. Cellular microbiology 18 (2): 244–259.
7	Carlow DA, Teh SJ, Teh HS (1998) Specific antiviral activity demonstrated by TGTP, a member of a new family of interferon-induced GTPases. Journal of immunology (Baltimore, Md. : 1950) 161 (5): 2348–2355
8	Martens S, Sabel K, Lange R, Uthaiah R, Wolf E et al. (2004) Mechanisms regulating the positioning of mouse p47 resistance GTPases LRG-47 and IIGP1 on cellular membranes: retargeting to plasma membrane induced by phagocytosis. Journal of immunology (Baltimore, Md. : 1950) 173 (4): 2594–2606.

## Sheet: Reagents
Cell Lines
	Mouse embryonic fibroblasts (MEF)			University Medical Center Freiburg
	Human foreskin fibroblasts (HFF)			ATCC
	HEK (Human Embryo Kidney) 293 T (SV40 large T antigen) cells			ATCC
	Gbp5 ko cells			Klaus Peffer
T.gondii strains
	RH△hxgprt
	RHDrop5
	GT-1
	RHDrop5+rop5A			This study
	RHDrop5+rop5B			This study
	RHDrop5+rop5C			This study
Yeast
	Saccharomyces Cerevisiae strain PJ69-4α			[1]
Mouse strains
	C57BL/6 mice			Janvier Labs
Chemicals
	3-AT (3-amino-1,2,4-triazole)			Merck
	Nitrocefin			Abcam
	5-Fluoro-2’-deoxyuridine			Sigma
	Protease inhibitor cocktail tablets			Roche
	Passive Lysis Buffer (5x)			Promega
	Gibson Assembly Cloning Kit			New England Biolabs
	Quick-DNA Miniprep Kit			Zymo Research
	IFN-γ			Millipore Sigma
	Puromycin			Thermo Fisher
KITS
	Matchmaker® Gold Yeast Two-Hybrid System			Takara
	LDH Cytotoxicty Assay kit			Thermo Fisher
	Direct-zolTM RNA Miniprep Kit			Zymo Research
	Luna® Universal qPCR Master Mix			New England Biolabs
	LunaScript RT Supermix			New England Biolabs
Software
	GraphPad Prism 8			GraphPad software
1	Peterson TA, Stamnes MA, Piper RC (2018) A Yeast 2-Hybrid Screen in Batch to Compare Protein Interactions. Journal of visualized experiments : JoVE (136).
